# Supplementary material for: The diagnostic accuracy of ultrasound and genomic tests for the diagnosis of autosomal-dominant polycystic kidney disease: a systematic mapping review
Source: Clin Kidney J. 2025 Jun 13;18(7):sfaf187. doi: 10.1093/ckj/sfaf187 (PMC12280278; doi:10.1093/ckj/sfaf187)
Supplement: sfaf187_Supplemental_Files [file sfaf187_supplemental_files.zip]

Archive with 4 entries (4 files):
- Supplement 1 Protocol amendments.docx
- Supplement 2 Additional info review methodology.docx
- Supplement 3 Genomic test taxonomy.docx
- Supplement 4 Ultrasound data table.docx
